# Supplementary material for: Experiences, influencing factors, and perceived outcomes from physical literacy interventions: a qualitative meta-synthesis
Source: Int J Qual Stud Health Well-being. 2026 Jan 16;21(1):2613973. doi: 10.1080/17482631.2026.2613973 (PMC12818313; doi:10.1080/17482631.2026.2613973)
Supplement: Suppl File.xlsx [file ZQHW_A_2613973_SM1419.xlsx]

## Sheet: Summary of Findings
Level of Credibility	Over-arching (Synthesized) Finding	Theme	Sub-theme	Quote	Study
Unequivocal	Program Outcomes	Affective/Psychological	Enjoyment	help children feel involved in a fun and an enjoyable learning environment and giving my son the confidence and feeling part of a team is very special. Helping them work together with other children and giving them sense of achievement in a noncompetitive way is great. (31)	Usher 2018
				From what I saw, all the children were engaged and enjoyed the activities. The children were highly engaged in this program and it was clear that their confidence was increased. The program allowed all students to be included and allowed them to achieve set goals - this created a high level of achievement and a sense of being involved and appreciated. (13)	Usher 2018
				My son enjoyed the Munchkin league because it gives him a sense of belonging after always watching his big brother play sports he feels he now has his team. It has given him confidence with ball sports and really helped his coordination and motor skills. (10	Usher 2018
				Enjoyment and fun –‘they’ve loved it’. Students were asking for more sessions	Telford et al 2020a
				[Child name] was shy and doubting self at start of session. Ended up really enjoying themselves. Excellent participation. (Physiotherapist 8)	Clutterbuck et al 2020
				I’m really glad for the luck that I got in the Wii group because it was way more fun than standing over there doing exercises, you know, seriously.”	Campelo et al 2020
				identiﬁed a change in their sense of humor, and wished that the participants from the other groups could have had the same experience: “We [participants from ET group] sort of ended up melding in our sense of humor with a bit of competitiveness sometimes. The control group is probably disappointed.” (P4, ET, female, 66).	Campelo et al 2020
			Self-awareness	The children came away from the program with greater self-awareness due to a high level of interaction with mates and peers. They want to join a Rugby League club. (11)	Usher 2018
				I was a poor volleyball player in the sixth-grade, but ‘the project’ made me realize I did have awesome skills. I teamed-up with Duarte and we won the 2v2 tournament. (Inez, Focus group)	Farias et al 2020
				The seventh-grade project advanced our mentality. More than an ability to play games, we evolved as human beings. The stereotype that girls could only play with girls and boys with boys was broken that year. We realized we had equal rights and girls had the potential to learn sport as much as boys. (Daniel, Focus group)	Farias et al 2020
				When a child developed a skill and recognized their own progress for those skills	Bremer et al 2020
			Confidence	Munchkin league has been great for my son as he is a quiet and shy boy and often only parallel plays this program has not only gave my son the confidence to interact with other child and feel a sense of belonging but has also allowed him to make some strong friendships. Instructors are fantastic at their job and make all families feel welcome. (15)	Usher 2018
				Conﬁdence – for activities/ movement and group work	Telford et al 2020a
				Children were seen to gain conﬁdence with the Jumping Beans resources	McLachlan et al 2017
				I think it’s…helped me with my social skills a lot (Savannah, individual interview, leader Forest School) Considering whether this was just within the context of the programme she was asked if that applied outside of school as well. Having answered positively she expanded on her point: When I have my mum’s friends round and their children… I usually just hide upstairs with my little sister, but n…	Everley 2021
				when evaluating what she felt she had learnt from the programme Savannah essentially identiﬁed that it is made up of multiple factors: Conﬁdence, imagination, kind of like leadership (Savannah, individual interview, leader, Forest School)	Everley 2021
				Sam- I know she comes across as quite conﬁdent but she never used to be… (Miss Shepherd, individual interview, Activator, Forest School)	Everley 2021
				Physiotherapists’ Session Reports referred frequently to child- ren’s Psychological performance, particularly in relation to their level of confidence, e.g.,: [Child name] showed increased confidence. (Physiotherapist 1)	Clutterbuck et al 2020
				My son gained a lot more confidence, being involved in the Sports Stars program. (Parent 6)	Clutterbuck et al 2020
				My son didn’t necessarily improve greatly on a physical/mobility level, but he did certainly gain a lot of confidence from being included in the group. (Parent 7)	Clutterbuck et al 2020
				it helps build the conﬁdence in the children and helps leaders to learn new gym games.	Bremer et al 2020
			Resiliency	Instead of cutting us off when we failed, the team would quickly step forward showing what we did wrong and immediately put us back to play. (Anna, Focus group)	Farias et al 2020
			Attitude toward PA	New attitude / norm: ‘If you don’t like the game, try it anyway	Telford et al 2020a
				It taught us we can still enjoy PA even if we’re not ‘sporty’	Telford et al 2020a
			Motivation	Transition from extrinsic to intrinsic motivation – from ‘why should I?’ to ‘I might gain something unexpected, do it anyway’.	Telford et al 2020a
				“I wanted to continue learning sport at a higher level and feel that competition thrill again. As the eighth-grade PE didn’t provide that, I joined the futsal team of my community.” (Focus group).	Farias et al 2020
				In the eighth- and ninth-grade I wanted to expand on that sport basis I developed in ‘the project’, so, in the following years I worked hard in my PE lessons, even with new PE teachers that taught ‘not so cool’ PE lessons.’ (Focus group)	Farias et al 2020
				Developing this was something the year 6 leaders had anticipated being part of what they did and, indeed, formed the motivation for them in the ﬁrst instance, as in Fenella’s case which she has wanted when ﬁrst getting involved as a playground leader: …to get them (the younger girls) to play with friends and to get them to play more and stuﬀ like that and so I was really excited to be able to hel…	Everley 2021
				Savannah: Yeah a bit because after the ﬁrst one I was just ‘every Friday I’ve got to do this’ and then after a few weeks I was really excited to do it and I was coming home and writing down the things which we had done in that session so we could plan for next time (Savannah, individual interview, leader, Forest School)	Everley 2021
				P10 (CT, female, 73) stated the following: “I have got a Fitbit and that got me motivated because I could see my [number of] steps and it challenged me a lot . . . I think it [Fitbit feedback] really makes you feel better about yourself.” P6 (ET, male, 65)	Campelo et al 2020
				P6 (ET, male, 65) shared his perceptions after engaging in the exergaming program: “I think it was great. I am disappointed it’s coming to an end, but it really got me motivated again	Campelo et al 2020
				P1 (ET, male, 73) summarized as follows: “I might consider even buying one [Nintendo Wii-U]. It doesn’t matter its cost.”	Campelo et al 2020
			Sense of self-worth	Barbara highlighted the higher sense of self-worth she felt during the studentled management of the activities: In the sixth-grade I felt PE was a waste of time. Then in the seventh-grade I really started to like it. I remember David and I, with the statistics, in charge of something that really helped improve team game-play. Also, that friendly competition, no teacher did that again in the eight…	Farias et al 2020
		Social	Heightened interaction/engagement	When observing the children who are participating in the Munchkin league I have noticed that the children are encouraged to work together and interact during different parts of the program. I have also seen lots of encouragement between the teachers and the children, which assists in building a child's sense of self. (29)	Usher 2018
				As a parent of a child that was participating in the program I enjoyed watching my child interact with different children and follow the simple directions that were given. Being happier with themselves and having friends does flow into their academic work and helps them learn. However, I feel that having the program run for set weeks was difficult and my child missed out on quite a few classes be…	Usher 2018
				Many more kids participating in active play at recess and before school	Telford et al 2020b
				Increased attendance at community sport	Telford et al 2020b
				Increased involvement in community sport	Telford et al 2020a
				Choosing physical activity in free time	Telford et al 2020a
				I actually want to go outside and play now	Telford et al 2020a
				[Child] Um, we also learnt how to read body language. We also learnt how to communicate, without actually like talking to each other. When we were playing one of the games, it’s called crash and bash I think, we didn’t need to speak. Well, we sort of just looked at each other and they’re sort of went OK, we know what to do… .	Telford et al 2020a
				[Child] Before we did this I never used to talk to people in my class. I stuck to people in my group, like my friends. But now… like … I talk to other people. Before I used to be shy, but not anymore.	Telford et al 2020a
				[Principal 2]…And children are aware that it does have an eﬀect on their learning. We were having so many children coming late to school…with ‘ﬁtness’ being introduced in the ﬁrst 15 minutes we’re now ready to start work at 9:15, everyone’s here…instead of children coming late to school, they all came early because they wanted to do the ﬁtness, so we’ve continued with that, it’s been a real posit…	Telford et al 2020b
				Joanna stated, “something was always happening, a tournament, a game-play training session, so lessons were dealt with much more seriously, we were focused. The greater length of the units, the organization, the commitment. It was challenging, it triggered our engagement.” (survey).	Farias et al 2020
				[Child name] had higher engagement because of [another child name]. (Physiotherapist 7)	Clutterbuck et al 2020
				Other students in the team have relatively better abilities, they might say show me your sheet, …and explore together. This way, it would transform into a stage where students would be more willing to try and then ﬁgure out what to do. Therefore, they would devote themselves to this. In the end, their skills might not be that welldeveloped, but throughout their process of exploration, they would …	Choi et al 2021
				P7 (CT, male, 73) mentioned the following: “I used to be active a number of years ago and the last few years I just haven’t been. So, it was a great chance to participate, get more familiar with the Fitbit, and sort of moving forward from being sedentary.”	Campelo et al 2020
				I would recommend to other program leaders because it is a great way of keeping a group of children occupied and entertained	Bremer et al 2020
			Student behaviour	Improved behaviour at lunch and recess	Telford et al 2020b
				Improved behaviour, getting sent home less	Telford et al 2020a
				Learned to ‘play nicely’ together	Telford et al 2020a
				We work better as a class; nobody is yelling at each other	Telford et al 2020a
				perceived improvement in children’s behaviour	McLachlan et al 2017
				[My son] learnt to be patient and understanding of others in the group. He became a more positive and happy soul, as part of a team. (Parent 3)	Clutterbuck et al 2020
			Collaboration	Improved teamwork, collaboration and communication	Telford et al 2020a
				Learned to negotiate rules and create games together.	Telford et al 2020a
				Children learnt to share, wait turns and interact mostly with others. Children really enjoyed the program. They encouraged one another and developed new friendships. Such social aspects of the program were great to see, as the social wellbeing is just as important as the physical wellbeing of children. (17)	Usher 2018
				Learned to negotiate and agree rules (fewer ﬁghts/tensions)	Telford et al 2020a
				All the other class teachers saw outstanding groupwork skills in them. They were bonded to each other like no other class I ever had, and I believe this was a consequence of the augmented cooperation and teamwork promoted in the seventh-grade PE.	Farias et al 2020
				After that year I became more ‘connected’ to people. I learned to work with different types of people, having more patience with x, y, z, who have different learning paces. Then, in the club, I started to instill in others the value of mutual help: ‘Praise her on something positive, don’t just shout what she did wrong.’ (Rosa, Focus group)	Farias et al 2020
				Because in the middle it was kind of going wrong but then we like ﬁxed it and made it more fun and enjoyable again… It was kind of like, some people were just taking charge and kind of not letting others join in and then we kind of just like sat down and just chatted about it, and ﬁgured out like how to make it more enjoyable so everyone can be included, and everyone can join in more (Betsie, ind…	Everley 2021
				The girls also recognised that respecting group opinion also led to more successful development: Well, at the end we would be like what do you want to do next? And they would say where they wanted to go next and stuﬀ and so we would try to include that into our next kind of adventure kind of thing to make everyone feel like they’ve been included more. (Sam, individual interview, leader, Forest Sc…	Everley 2021
				This they achieved by identifying that they needed to support individuals in expressing their thoughts: Yes because at ﬁrst Abbie was really the only one putting her hand up and getting involved but afterwards we went around and went over each person individually and asking like, so do you want to get involved? What do you like to do? Um so that we can like try and get them involved with their in…	Everley 2021
				[Child name] worked great in a team. (Physiotherapist 8)	Clutterbuck et al 2020
				My favorite part of the program was seeing kids helping each other with peer-based learning.	Bremer et al 2020
			Leadership skills	I remember the championship schedules posted on the wall. We’d crack on, coordinating the team, who was refereeing, who was doing the warm-up, who was setting the game strategy. It was a much better way to organize things faster and practice games much longer. (Hugo, Focus group)	Farias et al 2020
				We wanted to recreate that healthy competition. Usually, we’d organize two courts, four teams, some practicing drills, others playing games, then rotate. The teacher staring at us, ‘hmm, I see you got this covered, carry on’. (Gui, Focus Group)	Farias et al 2020
				There was this volleyball school tournament in which none of the other girls in the class wanted to participate. But we wanted to play, so much, that we	Farias et al 2020
				They (girls) had really poor volleyball skills. Then, a couple of weeks before the tournament we asked the teacher to let us practice a bit. We took the lead and taught them those core skills we still remembered from the seventh-grade: moving up to net, three-touch plays, spike to the corner. (Inez, Focus group)	Farias et al 2020
				PE teachers always wanted to separate boys from girls. We really had to stand up against them, ‘girls have as many rights as boys to play at a higher level’. From time to time they would give up and let us play ball together. (Joanna, Focus group)	Farias et al 2020
				That year I learned a lot about leadership. I still think about Pedro and Rosa (student-coaches), how they dealt with the situations positively, and you (teacherresearcher), as a mediator, guiding not imposing. And this is what I’m trying to recreate now in the community club I created, that all members build a true connection. That they listen to each other and respect different opinions. This i…	Farias et al 2020
				The older girls did not allow this to aﬀect the hierarchies that existed within the relationships and the roles that exist with schools; when speaking about Ellie, Sam suggested that when she wanted to be part of the leaders group following a perceived invitation, she endeavoured to give an alternative means of her supporting them: Sam: Yeah she forgot it (her Adventure Passport) so we went back …	Everley 2021
				Mr Davison did suggest there were seminal indications that leadership potential became evident through the work: Well more of them are there are one or two of them… I don’t know if you want to call it leadership at that age but they just know what to do – the just think about what to do so having given them the basic instructions they come up…they know they’ve got to make something that looks a l…	Everley 2021
				… I saw some of them that were quite quiet, shine – becoming a bit more authoritative – there was that sort of step up a notch and it was amazing to see the shy quiet ones just stood there normally and then they went above and beyond and they were able to engage everybody whereas normally, they were very timid (Miss Shepherd, individual interview, Activator, Forest School)	Everley 2021
				So, how it was a great opportunity to like to be part of it and how it was like the same how we were allowed to be leaders and draw them out… it was…	Everley 2021
				when evaluating what she felt she had learnt from the programme Savannah essentially identiﬁed that it is made up of multiple factors: Conﬁdence, imagination, kind of like leadership (Savannah, individual interview, leader, Forest School)	Everley 2021
				Savannah identiﬁed that leading meant you needed to ensure you were: Listening to people um…knowing what’s going on cos if you’re just going this this this and this and go do that and then you’ve got no clue what they’re doing, if they ask for help or something you’ll be like, ‘I don’t really know what to do’… kind of (Savannah, individual interview, leader, Forest School)	Everley 2021
				It encourages children to lead, as well in terms of skill sharing.	Bremer et al 2020
			Development of friendship/relationship	Thiago recalled, “After PE lessons I spent hours, waiting for the bus, chatting with Miguel about game strategies. That year we became BFF (best friends forever).” (Focus group)	Farias et al 2020
				I’m difficult, I know. In the sixth-grade, I was an outsider in the class. Then ‘the project’ changed my life. Everyone invested so much in helping me improve at different levels, so I felt compelled to change the way I interacted with people. I felt I should return this caring to other teammates too. (Focus group)	Farias et al 2020
				through the approach, the older girls had to socially engage in order for this to be successful. As a result, the relationships established were reciprocated and extended: Interviewer: So, with the little ones then, taking part, in terms of their social engagement, did you see any change there? Miss Shepherd: I did, because they see those girls on a Friday, they were actually going up to them som…	Everley 2021
		Physical	Fundamental movement skills	Physiotherapists’ Session Reports provided rich descriptions of children’s Physical performance and improvements during sessions, e.g.,: [Child name] was able to gallop with rhythm and speed. (Physiotherapist 3) [Child name] is now able to kick a moving ball. (Physiotherapist 4) [Child name] attained flight phase from [right] lower limb. (Physiotherapist 5) [Child name] trouble negotiating speed …	Clutterbuck et al 2020
				Parents also observed Physical improvements and acknowl- edged that the extent of improvements were consistent with the short timeframe of the transition-focussed intervention. Improvement in Locomotor Skills, Object Control and Function were [observed, although] limited due to the short time frame. (Parent 3)	Clutterbuck et al 2020
				it was observed that all teachers predominantly developed locomotor skills, partly developed manipulative skills,	Edwards et al 2019
				this has increased our children’s participation in fundamental skills that they do not usually enjoy.	Bremer et al 2020
			Coordination	My son has gained a better idea of what his body is capable of doing and what he can achieve. He was more co-ordinated after the program and had more confidence to participate in sport. In general, his whole body and movement became more co-ordinated as a result of the MLP. (12)	Usher 2018
				During my observations of the Munchkin league program I have watched as the children use their large muscles in running exercises and their fine motor skills and body awareness in other drills they are participating in. A lot of the activities being undertaken by the children assist with their developing coordination. (9)	Usher 2018
				The children improved in his game play and his ability to run with the ball and do other related activities. (23)	Usher 2018
				More skilful at certain movements/skills. Improved hand-eye co-ordination	Telford et al 2020a
			Object manipulation	My daughter has improved her running and movement. She can pass and move around objects better and as a result her general sporting skill have improved (18)	Usher 2018
		Cognitive skills	Knowledge of physical activities/skills	[Child] I could teach you some games now, teach them some games, and then they could show their friends and all that. If I had a friend who didn’t want to play outside, like ifthey say like, “Nah,”… like …you can take them outside and you can do a few games with them for the next few weeks, and you can, you know, teach them about being healthy and active.	Telford et al 2020a
				Bernard stressed the cognitive outcomes developed through the cooperative activities: “As we tried to help others, watching their problems and skills, we gained an expanded view of games and got to understand sport in-depth.” (Focus group).	Farias et al 2020
				In the first units, I didn’t know the ‘shape of a ball’ (laughs). Then, I left the seventh-grade knowing how to support, pass, shoot. Basically, Pedro and Gui taught me how to play football from scratch. (Paul, Focus group)	Farias et al 2020
				P7 (CT, male, 73) mentioned the following: “When I was young, there was nobody who taught us: ‘oh, you should be exercising three times a week.’ Just hearing about your study with technology already makes a big diﬀerence.”	Campelo et al 2020
				P8 (CT, female, 70) commented on her perceptions in regards to the feedback provided by the Fitbit: “It showed me what I was doing and, you know, what [parameters] I need to improve a little bit more.”	Campelo et al 2020
				This program has taught me a number of diﬀerent gym games that cover a variety of categories.	Bremer et al 2020
				it helps build the conﬁdence in the children and helps leaders to learn new gym games.	Bremer et al 2020
			Problem solving	Improved problem solving – alone and in a team (strategy)	Telford et al 2020a
				they weren’t exactly listening the most so we did have to like maybe shout a bit and you know, it was almost like the only way to like control them and it would be diﬃcult if everyone was just running around with chalk (Sam, individual interview, leader, Forest School)	Everley 2021
				the girls identiﬁed that it was not necessarily her role that the others wanted; they just needed to have a speciﬁc function within the group: Sam: And we thought like well, Beth doesn’t really want to read so why don’t we get her to like do some acting ‘cos like when you’re at school when you’re like in front of people you’re not very conﬁdent, you’re like quite quiet but then like …in lessons… …	Everley 2021
			Strategy & planning	But, because during ‘the project’ we learned both how to play games and how to organize a lesson to learn games, we still managed to create, not as rich as in the seventh-grade, but still really interesting lessons. (Pedro, Focus group)	Farias et al 2020
				We tried to make it so we each had a job so each week we decided like who did what and so two people would be reading and another would be like sitting with the little ones and other people would be like acting out the stories as they read it and trying to make it more fun and enjoyable so they like don’t get bored (Fenella, individual interview, leader, Forest School)	Everley 2021
				We had a few chats with them and we got them into pairs and then like here give one minute to think by themselves, one minute to talk to their partner and we like moved around and crouched down so that we could like give them ideas then we shared all of the ideas (Fenella, individual interview, leader, Forest School)	Everley 2021
				‘Listening’ with respect to the evaluation of what the girls were doing in their leadership roles involved reﬂecting on the group’s response. As Fenella explains: …before the acting they were just like getting bored and they weren’t really listening so when we like added in the acting it really like helped them get more involved in the story so maybe we could have like little things saying oh the…	Everley 2021
				Realising that the dominance of a small number of individuals was leading to the dissatisfaction of others, the girls decided to meet and decide what to do next; to negotiate a solution to their problem. …we kind of just like sat down and just chatted about it, and ﬁgured out like how to make it more enjoyable so everyone can be included and everyone can join in more (Betsie, individual interview…	Everley 2021
				[Child name] was very interested in strategy and directing [the] team. (Physiotherapist 8)	Clutterbuck et al 2020
				Improved problem solving – alone and in a team (strategy)	Telford et al 2020a
				Able to create their own games.	Telford et al 2020a
				P4 (ET, female, 66) described her experiences while playing a dual-task game: “Several times I was like, ‘okay, I’ve got to remember to always look on that top one [bar].’ Because if I was only working on the one below, I learned that my score went down. It was probably good for my brain.”	Campelo et al 2020
			Mathematic understanding and knowledge	Perceived improvements in academic performance (not formally assessed)	Telford et al 2020b
				I don't think it has assisted broadly with literacy and numeracy but shape and colour familiarisation were improved. (16)	Usher 2018
				Basic colour and shape and numeracy skills. The skills they did allowed children to work and understand these important concepts (22)	Usher 2018
				It has improved shape familiarisation and basic numeracy skills. (34)	Usher 2018
				Colour and shapes yes, but not so much literacy and numeracy. Lots of different shaped and colour objects at which you work with. (35)	Usher 2018
				My son's colour familiarisation, basic colour, shape and numbers have greatly improved since participating in Munchkin League. (30)	Usher 2018
			Goal setting	When asked why she felt the leadership she had been able to exercise to date might help her in the future, Sam explained: Well because, we’re leaving and going into secondary it will help a lot more because there’s a lot more things that you can be like head of. This year there’s like school council I think and autism ambassadors – so there’sa like set amount of people that can do things so there…	Everley 2021
				I will ask my physio to include these [activities] in my therapy.”	Campelo et al 2020
			Focus	Calm and more focussed in class time.	Telford et al 2020a
				Class concentration and time on task in subsequent classes	Telford et al 2020a
				Joanna stated, “something was always happening, a tournament, a game-play training session, so lessons were dealt with much more seriously, we were focused.	Farias et al 2020
			Tactics	The way we approached sport in ‘the project’ was far more favorable to learning. We practiced the tactics and then applied them in real play situations. Like, 25 lessons training tactics, applying them in the match, coming back to practice, then game-play again. There was a cycle, a continuity. (Jo, Focus group)	Farias et al 2020
				The skills I developed in the seventh-grade expanded my performance of basketball, particularly my off-theball game. First, it was all about getting the ball myself. Then I became more concerned about opening space, helping my teammates reach a higher level and score more. (Focus group)	Farias et al 2020
			Reasoning	(P9, CT, female, 72) agreed: “Yes, when I paid for a trainer, I found lots of reasons not to go and I still ended up paying for it. I’ve never paid for this [study] and I never missed a single session.”	Campelo et al 2020
			Understanding	“I could be getting ﬁtter, but that’s not really the feedback from the game. The feedback was that I was getting better at the game. And that may be part of its seduction. It lets you think you’re getting ﬁtter because you’re getting better at the game. So, I’m not saying that’s a bad thing, but I had to be realistic of the fact that this really wasn’t an indication that I was getting ﬁtter.”	Campelo et al 2020
				P4 (ET, female, 66) shared her perspective about the meaning of the scores provided by the exergames: “I had to keep reminding myself that getting a higher score didn’t mean I was getting ﬁtter. It meant I was getting better at the game. So, I had to really remind myself of it.”	Campelo et al 2020
			Body awareness	P1 (ET, male, 73) reported the following: “I like the variety of them [Wii Fit-U sub-games]. I could tell my body was using diﬀerent muscles. When you’re not doing anything, you think ‘they are all right’. Then, you use them and you think ‘oh, that’s a new muscle’.”	Campelo et al 2020
				P2 (ET, female, 72) was more speciﬁc and described her experience when balancing on the Wii Balance Board: “I thought I was very well-balanced because I have been skiing for 59 years. I’m still skiing, and I don’t fall or anything. So, when I tried to stand on one foot, it was just like, ‘I don’t ski on one foot’. So, for me it’s been a bit challenging.”	Campelo et al 2020
				“I could do the super hula hoop. For me, that was a piece of cake. ... I could be really good at one exercise but not at another ones.”	Campelo et al 2020
				P4 (ET, female, 76) elaborated her thoughts about the exercise intensity relating to the progression of the diﬃculty in one of the games: “It’s not as hard as the workout that I do in the gym, in terms of heart and respiration rate. But, near the end, I couldn’t repeat [the game] three times. If I did three, I felt that I was working out somewhat near maximum [exertion].”	Campelo et al 2020
				Another participant (P6, ET, male, 65), who had a knee replacement, mentioned his perspective of the potential use of the exergames for his physical rehabilitation: “I had to get my knees replaced two years ago. So, I’m not supposed to run. But on that activity [running on the spot], I’m not really running. I’m not putting a lot of pressure on my knees and I felt great	Campelo et al 2020
		Teacher practice	More Intentional/Planned Activities/Lessons/Games	“ . . . started to put 2–3 activities together into a short time period” T4S2	Wright et al 2020
		teacher practice outcomes		“divided kids into groups more often to use more activities” T6S1	Wright et al 2020
				“having more of a lesson format . . . better plan . . . more cohesive, things that work together” T5S1	Wright et al 2020
				“making sure I follow my schedule” T1S2	Wright et al 2020
				Increased self-awareness and ability to plan + monitor sessions during and after – modify live and reﬂect back after.	Telford et al 2020b
				Teachers able to add in brief ‘activity breaks’ within school day	Telford et al 2020b
				‘I will do it myself regardless of if the program runs’	Telford et al 2020b
				‘I wouldn’t do old fashioned lessons now’– i.e. would use inclusive games and activities	Telford et al 2020b
				[Classroom Teacher 5] I’ve already started [in-servicing] with the other Grade 5 class; every Wednesday virtually I would take them out as well…and we used to just go out and play one game of kick ball with no warm up, no cool down, with students lining up and waiting. At the start I was a participant, but now I’m more of a facilitator, helping other teachers conduct PE. So, if the PEPL program i…	Telford et al 2020b
				[Classroom Teacher 5] For me, upskilling the teachers is strongest point of the PEPL approach. So rather than just having sports as a separate entity, now we’re trying to integrate sport into the classroom, linking it with other subjects.	Telford et al 2020b
				looked at the outdoor and indoor environment with ‘‘fresh eyes’’	McLachlan et al 2017
				a stronger focus on fundamental movement skills and the teachers’ role in promoting them—a new question posed by teachers was, ‘‘How can I help children to learn?’’	McLachlan et al 2017
				Some teachers had created time and space for physical activity—after kai (a meal or snack) or they had more deliberate use of inside space	McLachlan et al 2017
				One teacher commented that she was ‘‘more thoughtful and engaged’’ than before	McLachlan et al 2017
				good practice from the classroom was transferred into PE during the physical literacy intervention, as illustrated by the following reﬂection: “I made the comparison to the classroom, whereby the lesson always has a learning outcome and how imperative it was to share with pupils the aim of the lesson in PE and in the classroom” (PI, reﬂection).	Edwards et al 2019
				Rio, who wrote the coursework of physical conditioning, anticipated his future courses: The skill component of physical conditioning is relatively smaller and I would be easier to apply Sport Education in this course. Students will be responsible for timing the sets or laps, or managing the equipment.	Choi et al 2021
			Increased variety and skill development	“now more familiar with skill development” T8S2	Wright et al 2020
				“I copied some of their activities” T5S1	Wright et al 2020
				“Learned a diﬀerent vocabulary” T6S1	Wright et al 2020
				“incorporated the game part . . . skills (are now) game oriented” T1S2	Wright et al 2020
				“resource is helpful . . . (“referred back . . . to pdf of lessons and games . . . to remind me”) T6S1	Wright et al 2020
				“less sport based, more skill based” T5S1	Wright et al 2020
			Adapting activity in inclement weather	teachers had considered how to increase physical activity indoors, especially on wet days	McLachlan et al 2017
			Adapting equipment to meet needs	“I know how to adapt equipment” T8S2	Wright et al 2020
				“using more equipment that I had not considered before” T6S1	Wright et al 2020
			Implemented student focused discussions/reﬂections	“I let children choose” T11S2	Wright et al 2020
				“involved children . . . (using) silent thumbs up, thumbs down system’ (that was modeled)” T6S1	Wright et al 2020
				“trying to add more skill speciﬁc discussion before playing game” T9S1	Wright et al 2020
				“more reﬂecting on games—trying to do a better job of giving back to the students” T4S2	Wright et al 2020
			Change in assessment	For assessing in PE, we’ve tried to think about where pupils are individually and how much they’ve improved. We also now do more peer-evaluation methods which work very well in PE.	Edwards et al 2019
			Enhancing transitions with introduction, closing and transitioning activities	“learned a lot of new warm-up and cool down” T12S3	Wright et al 2020
				“the games are great way to round up kids” T10S1	Wright et al 2020
				“all elements have a closer . . . I could see how important it is when I saw it . . . ” T1S2	Wright et al 2020
		Teacher/principal characteristics	Confidence to implement	Able to provide ‘real learning’ and not just PE ‘for the sake of it’	Telford et al 2020b
		teacher/principal outcomes		[Classroom Teacher 2] We saw better activities, like getting ideas from [the PEPL coach]. And conﬁdence too, because normally we’d get the timetable that said PE and think ‘Well today you’re running laps on the oval, tomorrow you’re doing sprints, this day you’re doing skipping’ and only two of the kids like it, the rest hate it. And I’ve found I had more conﬁdence to introduce activities to get …	Telford et al 2020b
				Most teachers (n = 14) said they had gained important knowledge, skill and conﬁdence in promoting physical activity in young children through participation in the Jumping Beans intervention	McLachlan et al 2017
				Mrs. Davies’s initial conﬁdence levels to teach PE were low during the needs assessment phase: “ .. . I don’t feel as conﬁdent to teach PE compared to other subjects” (preintervention interview). However, postintervention statements depicted a contrasting outlook: “I am in my element teaching PE, and I know maybe the odd teacher, if they could get rid of one lesson, it would be PE, but not me. Th…	Edwards et al 2019
			Awareness of role to promote PA	the collaborative discussions developed an awareness of teachers’ responsibility in ensuring positive outcomes to pupils’ health in later life from quality PE provision was prominent: “That we [teachers] instill enthusiasm in children and they [pupils] realise the importance of staying healthy and doing physical activity at a young age so when they become adults, there will be less problems with …	Edwards et al 2019
			Awareness of importance of PA and PL	awareness of how to increase resilience in young children through free play, semi-structured and structured play had increased	Edwards et al 2019
				teachers acknowledged in postintervention interviews that they believed physical literacy was equally important to a child’s development as literacy and numeracy.	Edwards et al 2019
			Awareness of practice	Concern grew as to whether the teachers’ professionalism would be negatively aﬀected as they did less direct instruction and demonstration. Theo commented on this issue: It would easily magnify your unfamiliarity with certain sports…The problem lies in whether you’ve done the demonstration, which means you have to dive deeper…so that it would make the more capable individuals go like ‘right, you …	Choi et al 2021
			Enjoyment to implement	Enthusiasm amongst teachers for PE/PA	Telford et al 2020b
			Knowledge of PA promotion outdoors and indoors	Most teachers (n = 12) identiﬁed new ways to use existing resources to promote physical play both indoors and outdoors	Edwards et al 2018
			Knowledge and understanding of PL	By the end of the project, however, all three teachers made reference to the holistic and individualized nature of physical literacy: It’s important that we develop the whole child: the physical, the mental, the emotional and the social parts in PE, so they would carry on enjoying sport and physical activity after they leave us, and hopefully inspire them to be active for the rest of their life. …	Edwards et al 2019
				Teachers and principals have a better understanding of physical literacy	Telford et al 2020b
			Knowledge of PE-specific skills	. . . body management skills like dish, arch, front support, back support, balance on one hand and one foot, different jumps and locomotor skills, such as bunny hops, foxes, frog hopping and camel walking. (reﬂection)	Edwards et al 2019
				. . . a variety oftravelling movements to develop the locomotor capability such as side-step, cross over, fast feet, jumping over obstacles and body management skills to drop to the ground and get back up. (reﬂection)	Edwards et al 2019
			Value ipsative assessment	By the end of the project, all teachers demonstrated growth in recognizing the importance of applying ipsative assessment strategies in PE. For example, Mrs. Davies stated, “it’s not about winning or who’s the best, it’s about improving on what they have done in the past” (postintervention interview)	Edwards et al 2019
				“Teacher promoted ipsative assessment by timing the number of laps pupils can achieve in 5 min and focusing on individual progress” (PI, observation notes).	Edwards et al 2019
		Parent characteristics	Value of PA	Parents bringing kids earlier to give more time	Telford et al 2020b
		parent outcomes		[Principal 7] Well in our community parents don’t have the same experiences with PE and don’t see it as being important I think. As long as their child is quiet and on the computer they’re assuming they’re doing homework. So yeah, there’s not really many activity clubs out there or sporting clubs so not many of our kids are participating in these…And look the parents here are driven by their kids…	Telford et al 2020b
			Awareness of importance of PA	increased awareness by parents of the importance of children’s diet, physical activity and development of motor skills	McLachlan et al 2017
		School characteristics	School knowledge/recognition of PA/PL	Schools were left with resources and knowledge after the program	Telford et al 2020b
		school outcomes
			Increased connection between teachers school-wide	Increased connection and consensus between classroom and specialist teachers	Telford et al 2020b
			Encouraged sustainability	focus on sustainability/ legacy and not something that stops once funding stops	Telford et al 2020b
			Increased school-wide PE/PA	Increased uptake / participation in PE	Telford et al 2020b
			Reinforced value of PA and sport in the school	[Principal 4] I think for us and for this community, with so many new arrival families and families who, aren’t speaking English at home, the ability to be able to go and join a football club or a netball club or a cricket club is just virtually impossible for them…not knowing how to actually go about that, or even feeling part of that culture, I think, can be quite isolating for parents. And so …	Telford et al 2020b
				Norm shifts from not doing / not being active to participating and being active. People simply copy what they see others doing/enjoying.	Telford et al 2020a
			Better nutrition habits	Meals had been changed in two centres	McLachlan et al 2017
			Gender incusivity	I think this was very helpful in increasing participant skills and increasing the idea of gender inclusivity (not all children fully understand this concept yet, but it is starting to set in)	Bremer et al 2020
Unequivocal	Facilitators of change	Intervention applicability	Observability/Practicality of the intervention	T4S2 described it “ . . . it is invaluable seeing it in action”	Wright et al 2020
	Factors influencing changes			T5S1 said “seeing it in my own space, with my own students so I know exactly what it looks like.”	Wright et al 2020
	*language could mean individual			T4S2 emphasized that it was “not just theory” . . . (it was) “practical” . . . and “showed how to do it”.	Wright et al 2020
				T9S1 highlighted that because they were observing “they got to see who could actually skip”	Wright et al 2020
				[Child] I liked playing the diﬀerent games because at home you can teach your family how to play it. It actually helps to drag them away from the TV and iPads and all that.	Telford et al 2020a
			Tailored to individuals	Introducing new skills to some participants while helping others maintain and develop certain skills	Bremer et al 2020
		Professional learning characteristics	Organization	“organized really well”—T8S2	Wright et al 2020
			Length of professional learning	T6S1 and T10S1 said they “liked the length (long-term) . . . ” and 10 weeks was “the right amount” respectively	Wright et al 2020
			Content of professional learning	The PD’s were educational and fun! Great to have this focus on nutritional and physical learning.	McLachlan et al 2017
				This growth in the three teachers’ understanding of physical literacy was initially developed in the workshop and built upon throughout the physical literacy intervention. The collaborative weekly discussions with the PI centered on the complex and nonlinear nature of physical literacy in line with the key principles of effective professional development	Edwards et al 2019
				During the weekly collaborative discussions, the PI continually emphasized the importance of physical activity as a means of developing the whole child, which was likely to have caused this shift in attitude	Edwards et al 2019
				Several of the lecturers commented that the CPD provided on coaching task cards helped them make a shift towards this student-centered pedagogy. Rio reflected this perspective: For the roles of a student as a coach…It can help me with writing about how the trainers lead the warm-up at the beginning, what the contents should be about…How do you put things into words and then let the student- coach…	Choi et al 2021
				Lecturers were provided with a CPD experience including expert training on structural facets of the model and then worked collaboratively to develop season plans and delivered the model within their teaching context.	Choi et al 2021
			Implementing a needs-assessment phase	understanding the variance in abilities during the needs assessment phase offered the PI an insight into the daily challenges that teachers faced while trying to create positive, high-quality learning environments for their classes	Edwards et al 2019
			Weekly collaborative discussions	The weekly collaborative discussions between the PI and Mrs. Davies in the urban school were crucial in developing content knowledge through applied movement vocabularies in different environments	Edwards et al 2019
				in the rural school, planning PE lessons collaboratively as a trio (PI, Mr. Rogers, and Mrs. Jones) led to an increase in the teachers’ PE-speciﬁc knowled	Edwards et al 2019
				the collaborative discussions developed an awareness of teachers’ responsibility in ensuring positive outcomes to pupils’ health in later life from quality PE provision was prominent: “That we [teachers] instill enthusiasm in children and they [pupils] realise the importance of staying healthy and doing physical activity at a young age so when they become adults, there will be less problems with …	Edwards et al 2019
				this transfer of pedagogy was achieved through purposeful questions during the embedded collaborative discussions. This process encouraged teachers to reﬂect continually on the learning process and was embedded alongside their duties and responsibilities, aligning with the key principle of effective professional development	Edwards et al 2019
		Intervention characteristics	Length of time	Increased time / experience / learning within PE and PA. More doing = more learning…!	Telford et al 2020a
				Short activities ﬁt in better around pressured school day/ time	Telford et al 2020a
				The greater length of the units, the organization, the commitment.	Farias et al 2020
			Use of technology	P8 (CT, female, 70) commented on her perceptions in regards to the feedback provided by the Fitbit: “It showed me what I was doing and, you know, what [parameters] I need to improve a little bit more.”	Campelo et al 2020
				P4 (ET, female, 66) described her experiences while playing a dual-task game: “Several times I was like, ‘okay, I’ve got to remember to always look on that top one [bar].’ Because if I was only working on the one below, I learned that my score went down. It was probably good for my brain.”	Campelo et al 2020
				P10 (CT, female, 73) stated the following: “I have got a Fitbit and that got me motivated because I could see my [number of] steps and it challenged me a lot . . . I think it [Fitbit feedback] really makes you feel better about yourself.”	Campelo et al 2020
				P6 (ET, male, 65) shared his perceptions after engaging in the exergaming program: “I think it was great. I am disappointed it’s coming to an end, but it really got me motivated again	Campelo et al 2020
				P7 (CT, male, 73) mentioned the following: “I used to be active a number of years ago and the last few years I just haven’t been. So, it was a great chance to participate, get more familiar with the Fitbit, and sort of moving forward from being sedentary.”	Campelo et al 2020
				P8 (CT, female, 70) also stated the following: “It [The Fitbit] kept me engaged in the study. Like, I felt the responsibility to recharge it and come to the sessions. If you volunteer for the study, you feel the responsibility to do it. It’s like you’ve paid for a device or for a ﬁtness class. So, you want to get your money’s worth.”	Campelo et al 2020
				P8 (CT, female, 70) who owned her own Fitbit, commented on how the device was helpful to her: “Because I’ve got a really low heart rate, I’ve got to move more. So, the Fitbit really helps me to monitor these things, like my BPMs [beats per minute], number of steps, and so on.”	Campelo et al 2020
			Alignment with curriculum	“tailor made for your class . . . it doesn’t get any better than this . . . ”—T7S3.	Wright et al 2020
				T6S1 emphasized that “PISE built the program gradually—it was doable”	Wright et al 2020
				T11S2 highlighted the connection to the PE curriculum, saying that “it touched on all of the curriculum”.	Wright et al 2020
				Not just games for the sake of it – linked to clear ideas aligned to curriculum	Telford et al 2020a
			Context (physical environment)	Comments indicated that parents chose a location to reflect the context in which they would like their child to participate in community sport. Incorporating other activities in different environments… could be better for the participants for many reasons: change of scenery, experiencing other public venues and their surroundings, another learning and adaptation experience may be a benefit or a c…	Clutterbuck et al 2020
			Peer support/Social environment	The children came away from the program with greater self-awareness due to a high level of interaction with mates and peers. They want to join a Rugby League club. (11) Usher 2018	Usher 2018
				Collaboration and teamwork learned in PE transfers to classroom	Telford et al 2020a
				I think, socially, it (‘the project’) was very important because we developed an ability to reflect on ourselves and others, which helped me later become less selfconscious about my body, my skills, on taking criticism. In my head, giving and taking critiques was no longer negative. Instead, an opportunity to improve. (Focus group)	Farias et al 2020
				All the other class teachers saw outstanding groupwork skills in them. They were bonded to each other like no other class I ever had, and I believe this was a consequence of the augmented cooperation and teamwork promoted in the seventh-grade PE.	Farias et al 2020
				Both schools had ensured that the girls knew at least one other person who was taking part in the programme and this supported their initial participation. The development of levels of interaction clearly contributed to the growth of conﬁdence in being active and developing movement skills: A lot of this is very diﬃcult to tell – I’ve seen the girls change – I think they’re more likely to interac…	Everley 2021
				…and they would then pick up the ones who were struggling not to hear and helping them – it was nice that the social side was really pushed on helping the little ones as well as them thinking of the whole group setting (Miss Shepherd, individual interview, Forest School)	Everley 2021
				When asked what they enjoyed, many answered, as one group did with: Being a team! (Emily, Carrie, Bella and Dolly, Group interview, Meadowﬁeld school)	Everley 2021
				Lucy: Because um…because it …we all went in a group to each other so that we can work together and I like how we worked together Interviewer: What did you like about working together? Lucy: Because it makes more fun if you work together Interviewer: And when you work together, what things do you have to think about to do that well? Lucy: We have to try to behave Interviewer: What does it mean to …	Everley 2021
				Recalling the need to be active and give examples of how to engage productively, in her group interview Betsie identiﬁed that in order to get the girls motivated they had to work collectively: Betsie:…but like when we all like do it together, we all do it at the same time and stuﬀ, it works (Sam, Fenella, Fiona and Betsie, group interview, Forest School)	Everley 2021
				The need to listen in order to lead within the programme was also evident in terms of the way the girl leaders were required to engage productively with one another to function in their role as a group	Everley 2021
				Several parents indicated that their child’s enjoyment was related particularly to the opportunity for their children to be Involved in a supportive, Social peer-group, e.g.,: [My daughter] enjoyed doing sports with others in a similar situation. (Parent 1) Everyone was of similar capabilities so she felt involved and happy even when she missed the ball. (Parent 2)	Clutterbuck et al 2020
				Parents mirrored the comments of physiotherapists, frequently noting the benefits that Social inclusion had on increasing their child’s Involvement in and Enjoyment of the sports participation experience	Clutterbuck et al 2020
				[My favourite thing was] his ability to meet other children like him and see how they can help each other out and have fun playing sports at the same time. (Parent 4)	Clutterbuck et al 2020
				My son didn’t necessarily improve greatly on a physical/mobility level, but he did certainly gain a lot of confidence from being included in the group. (Parent 7)	Clutterbuck et al 2020
				Zinnia recalled how the students learning to coach each other provided a platform for shared PL knowledge development: Other students in the team have relatively better abilities, they might say show me your sheet, …and explore together. This way, it would transform into a stage where students would be more willing to try and then ﬁgure out what to do.	Choi et al 2021
				As the responsibilities were devolved among students, the participants found it easier to develop their knowledge through observation during peer assessments	Choi et al 2021
				the lesson atmosphere in the SE classes was more motivating as students collaborated with each other during classes.	Choi et al 2021
				P2 (ET, female, 72) stated the following: “I never missed one of these sessions at all. A lot of it was because of the people, to be honest with you.”	Campelo et al 2020
				Seeing children interact with enthusiasm when participating in whole group games or in pairs practicing their skills and also responding to positive feedback from their leaders.	Bremer et al 2020
			Child involvement (in parent intervention)	The sessions with children were most helpful because it gave me ﬁrst-hand knowledge on setting up the environment for different physical skills.	McLachlan et al 2017
			External experts	preferred someone external to the centre to provide a service, rather than expanding their own repertoire of knowledge and skills	McLachlan et al 2017
			Availability of staff/resources	online access to the lessons and games (google doc links sent via email)	Wright et al 2020
				“getting to ask questions as game is being played” —T3S2	Wright et al 2020
				“person was available to chat with”—T1S2	Wright et al 2020
				Participants from the CT and NT groups demonstrated their gratitude for the support given by the staﬀ members in regard to issues with their ﬁtness trackers.	Campelo et al 2020
				Staying in contact with staﬀ throughout the duration of program was great support.	Bremer et al 2020
			Simplicity of intervention	oﬀer a variety of games with and without equipment.	Bremer et al 2020
				The lesson plans were easy to follow so long as you have the right kind (or any) equipment.	Bremer et al 2020
		Activities	New activities/novel	The new games—kids loved them.	Bremer et al 2020
		(intervention content)
			Variety of activities	P1 (ET, male, 73) reported the following: “I like the variety of them [Wii Fit-U sub-games]. I could tell my body was using diﬀerent muscles. When you’re not doing anything, you think ‘they are all right’. Then, you use them and you think ‘oh, that’s a new muscle’.”	Campelo et al 2020
				It covers a wide range of physical activities to enhance PL skills. They are clearly explained	Bremer et al 2020
				Diverse games	Bremer et al 2020
				Seeing the kids having fun with the various games.	Bremer et al 2020
			Length of time	P2 (ET, female, 72) described her perceptions of the exercise intensity: “The activities were short, but they were intense.”	Campelo et al 2020
			Skill/sport-specific activities/Exercises	The way we approached sport in ‘the project’ was far more favorable to learning. We practiced the tactics and then applied them in real play situations. Like, 25 lessons training tactics, applying them in the match, coming back to practice, then game-play again. There was a cycle, a continuity. (Jo, Focus group)	Farias et al 2020
				I remember very specifically the volleyball drills. We’d split the group, hit a ball here, back, ahead. If some problem came up, we’d stop the game, trying to figure out what was going wrong. In the next lesson, we’d already feel more skillful (Miguel, Focus group).	Farias et al 2020
				The remaining two physiotherapists indicated that there were other positive aspects of the group including the opportunity for children to receive context specific sports-focussed intervention. They could also see the applicability for other children on their caseload, e.g.,: I think the Sports Stars group is excellent in concept and we would have a number of children that would respond really we…	Clutterbuck et al 2020
			Cooperative games/activities	Joanna stated, “something was always happening, a tournament, a game-play training session, so lessons were dealt with much more seriously, we were focused.	Farias et al 2020
				David recollected how learning cooperatively helped the teams achieve better solutions to their game problems: “It was very much about learning to listen. Someone always helped us complete our knowledge, enriching our understanding of the tactics we were working on”	Farias et al 2020
				2v2 Volleyball	Farias et al 2020
				We like builded a river with like blue items and all put them down on the ﬂoor – that‘s what we did and we put a red thing in the middle for like the ruby sinking in the river and you have to build the thing like all together not like one river each…like from the ﬁrst side of the hall, not the second side (Dolly, Individual interview, participant, Meadowﬁeld School)	Everley 2021
				In Fidelity Evaluations therapists reported that the Modified Games were often the most engaging component of the group, e.g.,: Game play most engaging–particularly with T-ball–most the participants have engaged as a team. (Physiotherapist 3)	Clutterbuck et al 2020
				[My favourite thing was] the team interaction. Seeing the pride in [my child] when he accomplished an activity [with the team]. (Parent 5)	Clutterbuck et al 2020
				P3 (ET, male, 66) mentioned the following: “There was some level of competition between us. It was fun though. I also had fun when we had a common goal and it was that tunnel” referring to the game in which the participants were asked to statically walk on the balance board, lifting their feet in order to mimic the motions of pedaling a bicycle.	Campelo et al 2020
				P4 (ET, female, 66) replied the following: “Well, it was a supportive competitiveness.”	Campelo et al 2020
				P2 (ET, female, 72) expressing her point of view: “It’s a bit of competitiveness with yourself. You know, when I did this the last time, I was like, ‘oh, I got to another level.’ I felt good.”	Campelo et al 2020
			Differentiated tasks	The differentiated tasks during the physical literacy intervention phase created a more inclusive environment, for example, pupils chose “their own level of ability on each station and create their own routine” during gymnastics, and “pupils chose the type of racket, ball and distance of the run” during cricket lessons (PI observation notes).	Edwards et al 2019
				Offering pupils “different options to choose their own level” (PI, observation notes) created an inclusive environment placing emphasis on ipsative assessment.	Edwards et al 2019
			Implementing ipsative assessment	The focus on ipsative assessment resulted in Mrs. Davies “praising pupils individually a lot more on their efforts” (PI, observation notes), and “encouraging pupils to try their best” during PE lessons (PI, observation notes).	Edwards et al 2019
			Student-led activities	Barbara highlighted the higher sense of self-worth she felt during the studentled management of the activities: In the sixth-grade I felt PE was a waste of time. Then in the seventh-grade I really started to like it. I remember David and I, with the statistics, in charge of something that really helped improve team game-play. Also, that friendly competition, no teacher did that again in the eight…	Farias et al 2020
				I remember the championship schedules posted on the wall. We’d crack on, coordinating the team, who was refereeing, who was doing the warm-up, who was setting the game strategy. It was a much better way to organize things faster and practice games much longer. (Hugo, Focus group)	Farias et al 2020
				There was this volleyball school tournament in which none of the other girls in the class wanted to participate. But we wanted to play, so much, that we	Farias et al 2020
				there is a belief that as eﬀective role models, they might have a longer-term impact on the younger participants; this was something that the activator also saw as the potential of where she said the older girls were: …positive role models… it was a positive role model for the younger girls and having the girls being their leaders – it was a positive role model for them (Miss Shepherd, individual…	Everley 2021
				I think it’s a very good idea for more people to keep going with it when we leave because then they keep getting involved … they keep getting the younger ones doing it and the people that have been doing it with us, once they get up to year 6 and 5 they will start doing it because they know how to do it because they did it themselves and they kind of know the dynamics of it (Fenella, individual i…	Everley 2021
				The groups and role responsibilities also created opportunities for students to communicate amongst themselves such that they could make more autonomous decisions at the latter stages of the season to achieve team goals.	Choi et al 2021
				When they have the roles and communicate more, they feel like there is a cornerstone for them to step onto, it is easier for them to have something supporting them, they would be willing to ask more… There would be more variation, and it would seem like I am not the only one with full control and leading this aspect in class.	Choi et al 2021
				SE accommodates this variance by facilitating opportunities for interaction and communication within their groups such that peers can provide assistance when deficits in knowledge appear. Rio provided an example of the veracity of peers in accommodating more shared content representations: I think that this difference is good for Sport Education. Because when the more capable students act as coac…	Choi et al 2021
		Intervention deliverer characteristics	Supportive	Very enthusiastic and prepared team.	McLachlan et al 2017
				Positive supportive relationships with participants	Telford et al 2020a
				[Assistant Principal 1] Many of the children in this area didn’t know how to play with other kids, they didn’t know how to get on, or how to set rules and boundaries. Most of the conﬂict is about boundaries and rules… they don’t know how to conform…this is why most schools have cut back their activities at recesses and lunch and normally you ﬁnd the ones with the behavioural problems are the ones…	Telford et al 2020b
				The staﬀ members were just incredibly great to have in the room, because they were always supportive and they were always there for us.”	Campelo et al 2020
		Participant characteristics	Skills	Having core skills in place enables subsequent lessons to proceed more easily	Telford et al 2020a
		factor influencing the outcomes
			Attitudes	Having motivation and ‘just try’ attitude helps when introducing new ideas/content	Telford et al 2020a
				Attitudes – Emphasising that failure and mistakes are part of learning	Telford et al 2020a
			Behaviours	Class management and behaviour management – time on task and enjoyment	Telford et al 2020a
Unequivocal	Challenges with Implementation	Competing Interests	Curriculum requirements	“changes mid-year rather than at the beginning in September when you plan term”—T9S1	Wright et al 2020
				“assessing at the individual level while (managing delivery in a large group)”—T3S2	Wright et al 2020
				“classroom management may detract from theory development”—T3S2	Wright et al 2020
				“you have a weekly plan but it seldom goes according to it-something usually comes up”—T9S1	Wright et al 2020
				Although Mrs. Jones appreciated the signiﬁcance of assessing pupils against their personal best to improve their motivation and conﬁdence in PE, in reality, the pressures of evidencing progress to align with governmental policies is pertinent.	Edwards et al 2019
				misalignment was a source of tension as they did not perceive the SE task structure to ﬁt well with these traditional forms of assessment. Marvin stated the diﬃculty of this contradiction: At least the assessment part has to change ﬁrst, otherwise, Sport Education and the assessment would clash, which in turn would hinder the eﬀectiveness of the teaching.	Choi et al 2021
				We can’t give them a higher score, just because their level of participation in the lesson is high. In the end, we still have the assessment part, which is a restriction.	Choi et al 2021
				I have to match with the assessment, and then match with the framework of Sport Education. I have to check with their progress to see whether or not it can be reached. If it can’t be reached, I would have to modify it …If I’ve taught too little and then they can’t take the exam this is also against the framework of the required physical education course…This connection is the most diﬃcult for me,…	Choi et al 2021
				Overwhelmed due to implementing more than one program plan.	Bremer et al 2020
				increased focus was needed on the links between the curriculum, Te Wha¯riki, and practice was needed in any future professional learning sessions	McLachlan et al 2017
			Routine	I would [recommend this] for programs that have a lot of structure. On the other hand, programs like mine are very hard to implement this.	Bremer et al 2020
				Some commented on the potential usefulness of having a concrete learning outcome for physical education so that teachers could be ‘‘on the same page’’ and be looking for the same aspects of learning and development, a ﬁnding that will be facilitated by the inclusion of a learning outcome for physical literacy in the updated Te Wha¯riki	McLachlan et al 2017
				regular time for a structured physical literacy/motor skills programme was something that children would enjoy and would be of value in terms of children’s learning	McLachlan et al 2017
		Intervention leader characteristics	Knowledge and understanding	understanding of diﬀerent age groups of children.	Wright et al 2020
			Laziness	My least favorite part of the program was keeping children engaged in repeat games/activities and having to keep up engagement.	Bremer et al 2020
			Inclusiveness of dis/abilities	“meeting the needs of children that are developmentally challenged”—T8S2	Wright et al 2020
			Poor attitude	Jo acknowledged, “I guess sometimes I didn’t put my best effort in it. The teacher didn’t care, why should I?” (Focus group)	Farias et al 2020
		Intervention characteristics	Lack of time	12 Weeks is (in my opinion) too short to make true lasting attitude change. I think also 3-day blocks are too short.	Bremer et al 2020
				How short the weeks were.	Bremer et al 2020
			Too much structure	Having to meet deadlines and “strict” structure. I think structure is important though, and kids need structure, but it was too tight.	Bremer et al 2020
				Maybe have some free time	Bremer et al 2020
			Absence of resources/equipment	Not having the proper equipment for some games.	Bremer et al 2020
				The thing I would like to change is taking into consideration that we didn’t have the proper equipment.	Bremer et al 2020
				P13 (NT, male, 73) tried to justify why he forgot to recharge his device: “Half of the time I forgot the thing [Fitbit] was there. I think it is because we didn’t have access to our accounts, and we had to come only once a week. There was nobody to remind us [about recharging the device]. So, as a result, we didn’t charge it when we should have done so.”	Campelo et al 2020
				Supply all equipment and supplies at the beginning of the program to leaders who are implementing the program	Bremer et al 2020
				The only thing I would change were the games given as examples in the books. It became diﬃcult to think of certain activities	Bremer et al 2020
				Could the font size be a bit larger for text in booklet?	Bremer et al 2020
				Supply equipment at initial training in order for staﬀ to properly implement activities and skill stations.	Bremer et al 2020
			Technological issues	P11 (NT, female, 73) mentioned that she had a ﬁtness tracker device before starting the study: “I had a Fitbit before. So, I could set a goal of two hundred steps every hour between 7:00 a.m. and 7:00 p.m. If I didn’t complete them, it would giggle and tell me I’ve got to get up and exercise. I couldn’t do the same [setting] with yours [Fitbit].”	Campelo et al 2020
				P3 (ET, male, 66) and P4 (ET, female, 66) shared their frustrations while using the exergame accessory: “Last Friday, we had two boards that were almost dead on battery. They just were not working properly. It was just really a frustrating day for some of us.” (P3)	Campelo et al 2020
				“I felt bad because I got to a new level on that game on Wednesday, but when I tried it again on Friday, I couldn’t get closer [to the same level]. That’s why I was frustrated.” (P4).	Campelo et al 2020
				In addition, P1 (ET, male, 73) stated the following: “The board’s malfunction was the only complaint, and that’s not your guys’ fault. You don’t build those boards, and I don’t think they were that great.”	Campelo et al 2020
				P1 (ET, male, 73) shared his perspective: “When I was paying a trainer to do the job, part of the beneﬁt was because I was being taught a proper form. [Trainer’s name] was always on me to do it properly. That’s one thing you don’t get with the Wii. I mean, if [staﬀmembers’ names] weren’t here correcting our forms, I wouldn’t correct it myself.”	Campelo et al 2020
			Volume of resources	volume of new ideas and activities to integrate (“so much new to me..remembering it all”—T12S3	Wright et al 2020
				“emails were too much”—T10S1	Wright et al 2020
				despite the number ofPE resources (manuals, books, and DVDs etc.) located in the staffroom, the three teachers did not refer to these resources at all during the needs assessment phase.	Edwards et al 2019
		Activities	Professional learning content	several lecturers explained that the two-dimensional representation of the content on the coaching task cards may present interpretational issues for the student-coaches.	Choi et al 2021
			Lack of variety	An increase in the variety of activities would be helpful in keeping children engaged.	Bremer et al 2020
			Power dynamics	“at first, the leaders didn’t let us choose the games we wanted to play” (Inez, Focus group).	Farias et al 2020
				“In the handball championship, some boys put too much pressure on us and didn’t pass us the ball so often” (Jo, Focus group	Farias et al 2020
				At one point, the group came to be dominated by particular individuals: Betsie: And I was gonna quit cos me and Becca…some people take charge like Angie (since left the group because of school work commitments) and Fenella were like reading all of it and I wasn’t like getting involved (Betsie, Fenella, Sam and Hannah, group interview, leaders, Forest School)	Everley 2021
				Winnie stated the situation during the lessons: Some roles are trivial and not that speciﬁc. The workload may less than their peers who are coaches or trainers. They might even think that they are just handymen with nothing much to do. For example, the cheerleader can get role points when they motivate their peers, but some of them would ﬁnd it embarrassing and not to perform this responsibility.	Choi et al 2021
		Participant characteristics	Behaviour issues	Sometimes, children may not always want to have 3-day blocks and also some children due to behavioral issues, wanted to do their own thing (regardless of what was presented)—They are this way prior to the program	Bremer et al 2020
			Unfamiliarity with activity/strategies	If the students were not familiar with the activity content or their assigned role, this manifest in disproportional workloads and participation levels across the teams	Choi et al 2021
				Zinnia expressed her hesitation about how to intervene and give feedback to them: I would pass the sheet to the coaches and I would explain afterward. The coaches might not immediately understand, so when they return to their groups and deliver, there would be mistakes. If I do intervene, should I tell the whole group, or should I talk to the coach individually and tell the coach to redeliver to …	Choi et al 2021
			Responsibilities	I guess, the only less cool aspect I remember, was, sometimes, having the feeling of being a bit ‘fenced’ (laughs). Always responsible for something, and some teammate checking on us. No time to just, disconnect (laughs). (Focus group)	Farias et al 2020
				lecturers reﬂected some concerns on how speciﬁc duties associated with each role could potentially minimize physical activity participation, which seemed an antithesis to the promotion of PL. Zinnia illustrated these concerns when describing the dual role of the student coach: The student-coaches would have to listen at the beginning; therefore, they would miss out on the warm-up. When they ﬁrst …	Choi et al 2021
				Lecturers highlighted that they would ignore the devolution of responsibilities, the application ofthe scoring system, and the organization of the culminating event. Instead, students could divide groups freely in every lesson and the same consistent team would not be formed across the semester. I think I would use its elements, but probably not for the grouping at the beginning ofthe year till t…	Choi et al 2021
